# Supplementary material for: Grass species identity shapes communities of root and leaf fungi more than elevation
Source: ISME Commun. 2022 Mar 17;2:25. doi: 10.1038/s43705-022-00107-6 (PMC9723685; doi:10.1038/s43705-022-00107-6)
Supplement: Supplementary file 7 — Table S3 [file 43705_2022_107_MOESM7_ESM.xlsx]

## Sheet: Sheet1
Table S3: Indicator species that comprise at least 1% of the total sequence read abundance. Th best blast hit from GenBank and function from FungalTrait database are listed for each indicator species. Indicator species values and P values were calculated using the Indic Specis package in R.
Guild	OTU	Phylum	Class	Order	Family	Genus	Best Blast Hit	Function	Indicator Species	Grass Species	Indicator Value	P		Gradient	Indicator Value	P		Elevation	Indicator Value	P
AM Fungi	Otu1	Glomeromycota						Mutualist										27+28+29+30+31+32+33+34+35+37+39	0.949	0.003	A
AM Fungi	Otu107	Glomeromycota						Mutualist		ELEL	0.562	0.006		Avery	0.313	0.023		27	0.542	0.002	A
AM Fungi	Otu108	Glomeromycota						Mutualist		ELEL	0.705	0.001						27	0.501	0.009	A
AM Fungi	Otu11	Glomeromycota						Mutualist						Cinnamon+HunterHill+Ruby+Teocali+Treasury	0.679	0.001		27+28+29+30+31+32+34+35+36+37+40	0.68	0.044	A
AM Fungi	Otu117	Glomeromycota						Mutualist						Avery+HunterHill+Teocali	0.429	0.004					A
AM Fungi	Otu120	Glomeromycota						Mutualist										39	0.557	0.005	A
AM Fungi	Otu14	Glomeromycota						Mutualist						Avery+Cinnamon+HunterHill+Teocali+Treasury	0.648	0.006		27+28+30+31+32+33+34+35+36+37+38+39+40	0.645	0.003	A
AM Fungi	Otu145	Glomeromycota						Mutualist		ELEL	0.576	0.004						27+40	0.498	0.001	A
AM Fungi	Otu146	Glomeromycota						Mutualist										27+28+29+30+31+32+34+35+37+39+40	0.544	0.004	A
AM Fungi	Otu15	Glomeromycota						Mutualist										27+28+29+30+31+32+33+34+35+37+39+40	0.522	0.007	A
AM Fungi	Otu16	Glomeromycota						Mutualist		ACNE+FETH+POLE	0.613	0.006						28+29+30+31+35+39	0.575	0.005	A
AM Fungi	Otu17	Glomeromycota						Mutualist						Avery+HunterHill+Treasury	0.512	0.002		28+38+40	0.587	0.001	A
AM Fungi	Otu19	Glomeromycota						Mutualist						Teocali+Treasury	0.547	0.002		27+28+29+30+33+36+39+40	0.565	0.001	A
AM Fungi	Otu2	Glomeromycota						Mutualist										31+33+40	0.552	0.001	A
AM Fungi	Otu212	Glomeromycota						Mutualist						Cinnamon+Ruby+Treasury	0.532	0.001		28+29+30+31+32+34+35+36+37+39+40	0.511	0.028	A
AM Fungi	Otu227	Glomeromycota						Mutualist										27+28+29+30+32+33+36+38	0.794	0.008	A
AM Fungi	Otu23	Glomeromycota						Mutualist						Avery+Cinnamon	0.54	0.007					A
AM Fungi	Otu25	Glomeromycota						Mutualist										36+39+40	0.712	0.001	A
AM Fungi	Otu252	Glomeromycota						Mutualist		ACLE+ACNE+ELEL+POPR	0.655	0.003						27+28+29+30+31+32	0.624	0.001	A
AM Fungi	Otu286	Glomeromycota						Mutualist		ACLE+ACNE+ELEL+ELSC+ELTR+FESA+FETH+POLE+POPR+POST+TRSP	0.822	0.001						27+28+29+30+33+35	0.726	0.021	A
AM Fungi	Otu304	Glomeromycota						Mutualist										27+30	0.506	0.009	A
AM Fungi	Otu32	Glomeromycota						Mutualist										27+28+29+30+31+32+33+35+38+39+40	0.365	0.004	A
AM Fungi	Otu328	Glomeromycota						Mutualist						Ruby+Treasury	0.457	0.025		37+38	0.617	0.001	A
AM Fungi	Otu335	Glomeromycota						Mutualist		ACLE+ACNE+ELEL+ELSC+ELTR+FEBR+FESA+FETH+POAL+POPR+POST	0.849	0.002						27+28+29+30+31+32+34+35+36+37+38+39+40	0.844	0.008	A
AM Fungi	Otu407	Glomeromycota						Mutualist		ACLE+ACNE+ELEL+ELSC+ELTR+FEBR+FETH+POLE+POPR+POST+TRSP	0.876	0.004						27+28+29+30+31+32+33+34+35+36+37+39	0.867	0.03	A
AM Fungi	Otu41	Glomeromycota						Mutualist						HunterHill+Teocali	0.538	0.001		31+32+38+39	0.506	0.041	A
AM Fungi	Otu5	Glomeromycota						Mutualist		ELSC+FEBR+FESA+FETH+POAL+POLE+POST+TRSP	0.711	0.011		Cinnamon+Ruby+Teocali+Treasury	0.716	0.001		34+35+36	0.639	0.015	A
AM Fungi	Otu503	Glomeromycota						Mutualist		ELSC+ELTR+FEBR+FESA+FETH+POAL+POLE+POPR+POST+TRSP	0.788	0.042		Cinnamon+HunterHill+Ruby+Teocali+Treasury	0.783	0.014		29+30+31+32+33+34+36+37+38+40	0.804	0.002	A
AM Fungi	Otu52	Glomeromycota						Mutualist						Avery+HunterHill+Treasury	0.43	0.006		27+28+38	0.527	0.001	A
AM Fungi	Otu574	Glomeromycota						Mutualist		ELEL+ELTR+FEBR+FESA+POAL+POST	0.612	0.02		Ruby+Teocali+Treasury	0.618	0.001					A
AM Fungi	Otu6	Glomeromycota						Mutualist		ACLE+ACNE+ELSC+ELTR+FEBR+FESA+FETH+POAL+POLE+POST+TRSP	0.953	0.013						28+30+31+32+33+34+35+36+37+38+39+40	0.95	0.001	A
AM Fungi	Otu63	Glomeromycota						Mutualist						HunterHill	0.509	0.002					A
AM Fungi	Otu671	Glomeromycota						Mutualist		ACLE+ACNE+ELEL+ELSC+ELTR+FEBR+FESA+FETH+POAL+POPR+POST+TRSP	0.985	0.001									A
AM Fungi	Otu677	Glomeromycota						Mutualist		ELEL	0.703	0.001		Avery+Teocali	0.386	0.042		27+30	0.528	0.005	A
AM Fungi	Otu7	Glomeromycota						Mutualist										27+28+29+30+31+32+34+37+39+40	0.745	0.001	A
AM Fungi	Otu726	Glomeromycota						Mutualist		ELEL	0.706	0.001		Avery+Teocali+Treasury	0.359	0.05		27+40	0.494	0.004	A
AM Fungi	Otu749	Glomeromycota						Mutualist						Cinnamon+HunterHill+Ruby+Teocali+Treasury	0.665	0.007		30+32+33+36+38+40	0.637	0.013	A
AM Fungi	Otu8	Glomeromycota						Mutualist		ACLE+ELEL+POPR	0.735	0.001						27+28+30+31+32+34+37+38+40	0.751	0.001	A
AM Fungi	Otu808	Glomeromycota						Mutualist			s			Teocali+Treasury	0.643	0.002		30	0.511	0.035	A
AM Fungi	Otu874	Glomeromycota						Mutualist		ELEL	0.76	0.001						27+40	0.534	0.001	A
AM Fungi	Otu9	Glomeromycota						Mutualist										38	0.587	0.001	A
AM Fungi	Otu930	Glomeromycota						Mutualist										28+29+30+31+32+33+34+35+36+37+38+39+40	0.849	0.009	A
AM Fungi	Otu935	Glomeromycota						Mutualist						Avery+HunterHill+Ruby+Teocali+Treasury	0.649	0.044		29+30+31+32+33+35+37+38+39+40	0.683	0.004	A
Leaves	Otu1082	Ascomycota	Dothideomycetes	Pleosporales	NA	Foliophoma	Foliophoma sp.	Pathotroph		ELSC	0.607	0.006
Leaves	Otu115	Ascomycota	NA	NA	NA	Camposporium	Camposporium sp.	Saprotroph						Ruby	0.533	0.001
Leaves	Otu119	Ascomycota	Dothideomycetes	Pleosporales	Didymosphaeriaceae	Paraconiothyrium	Paraconiothyrium sp.	Saprotroph						Ruby	0.619	0.001
Leaves	Otu160	Ascomycota	Leotiomycetes	Rhytismatales	Rhytismataceae	Hypoderma	Hypoderma sp.	Saprotroph		POPR+POST	0.65	0.005
Leaves	Otu175	Basidiomycota	Tremellomycetes	Tremellales	Bulleribasidiaceae	Vishniacozyma	Vishniacozyma tephrensis	Saprotroph		ACNE+ELEL+POAL+POLE	0.601	0.008
Leaves	Otu221	Basidiomycota	Pucciniomycetes	Pucciniales	Pucciniaceae	Puccinia	Puccinia triticina	Pathotroph		ACLE	0.707	0.001
Leaves	Otu2574	Ascomycota	Dothideomycetes	Pleosporales	Pleosporaceae	Alternaria	Alternaria malorum	Pathotroph		ACNE+ELEL	0.762	0.002
Leaves	Otu265	NA	NA	NA	NA	NA	uncultured fungus	Unknown		ACLE+ACNE+ELEL+ELSC+ELTR+FETH	0.716	0.002
Leaves	Otu27	Ascomycota	Sordariomycetes	Hypocreales	Clavicipitaceae	Epichloe	Epichloe sp.	Endophyte		ACNE+FEBR+FESA+POLE	0.858	0.001
Leaves	Otu383	Ascomycota	Dothideomycetes	Pleosporales	Phaeosphaeriaceae	Parastagonospora	Parastagonospora sp.	Pathotroph		ACLE+ACNE+ELEL+ELTR+POPR	0.647	0.002
Leaves	Otu54	Ascomycota	Dothideomycetes	Pleosporales	Didymellaceae	Phoma	Phoma herbarum	Pathotroph		ACLE+ACNE+ELEL+ELTR+POLE+POPR	0.628	0.005
Leaves	Otu582	NA	NA	NA	NA	NA	uncultured fungus	Unknown						Ruby	0.551	0.001
Leaves	Otu5922	Ascomycota	Dothideomycetes	Pleosporales	Sporormiaceae	Preussia	Preussia octomera	Saprotroph						HunterHill	0.48	0.002
Leaves	Otu6051	Ascomycota	Dothideomycetes	Pleosporales	NA	Foliophoma	Foliophoma fallens	Pathotroph		ELSC	0.543	0.008
Leaves	Otu612	Ascomycota	Dothideomycetes	Capnodiales	Mycosphaerellaceae	Ramulariopsis	Ramulariopsis gossypii	Pathotroph						HunterHill	0.426	0.002
Leaves	Otu6159	Ascomycota	Leotiomycetes	Helotiales	NA	Xenopolyscytalum	Xenopolyscytalum sp.	Saprotroph		POAL	0.687	0.002
Leaves	Otu676	Ascomycota	Dothideomycetes	Capnodiales	Mycosphaerellaceae	Sonderhenia	Sonderhenia sp.	Pathotroph		ACLE	0.66	0.003
Leaves	Otu77	Basidiomycota	Agaricomycetes	Corticiales	Corticiaceae	Phlebiella	Phlebiella sp.	Saprotroph						Ruby	0.516	0.001
Root	Otu11	Ascomycota	Leotiomycetes	Helotiales	Hyaloscyphaceae	Cistella	Cistella sp.	Saprotroph		ACLE+ELEL+ELSC+ELTR+FEBR+FESA+FETH+POAL+POPR+POST+TRSP	0.902	0.009
Root	Otu125	Ascomycota	Eurotiomycetes	Chaetothyriales	Herpotrichiellaceae	Exophiala	Exophiala sp.	Pathotroph		ACLE+ACNE+ELSC+ELTR+FETH+POPR+POST	0.843	0.007						27+28+29+30+31+32+33+34+38+39	0.817	0.033
Root	Otu130	Ascomycota	Sordariomycetes	Xylariales	Microdochiaceae	Microdochium	Microdochium sp.	Pathotroph		ELSC+FEBR+FESA+FETH+POAL+POLE+POST+TRSP	0.599	0.009						37+38+39	0.657	0.001
Root	Otu14	Ascomycota	Sordariomycetes	Sordariales	Chaetomiaceae	Podospora	Podospora sp.	Saprotroph		ACNE+ELEL+ELTR+FETH+POPR+POST	0.752	0.004		Avery+HunterHill+Ruby+Teocali	0.694	0.044		27+28+29+30+31+32+34	0.783	0.001
Root	Otu145	Ascomycota	Dothideomycetes	Pleosporales	Lentitheciaceae	Darksidea	Darksidea sp.	Endophyte		ACLE+ACNE+ELEL+ELSC+ELTR+FEBR+FESA+POAL+POPR+POST+TRSP	0.863	0.006						27+28+29+30+31+32+36+38+39+40	0.892	0.001
Root	Otu150	NA	NA	NA	NA	NA	uncultured fungus	Unknown		ELSC+FEBR+FESA+POAL+POLE+POPR+TRSP	0.802	0.001						29+30+31+33+34+35+36+37+38+39+40	0.764	0.039
Root	Otu153	NA	NA	NA	NA	NA	uncultured fungus	Unknown		ACLE+FETH+POLE+POST	0.653	0.003
Root	Otu16	Ascomycota	Leotiomycetes	Helotiales	Lachnaceae	Lachnum	Lachnum sp.	Saprotroph		ACLE+ACNE+ELSC+ELTR+FEBR+FESA+FETH+POAL+POPR+POST+TRSP	0.934	0.003
Root	Otu162	NA	NA	NA	NA	NA	uncultured fungus	Unknown		ELEL+POPR	0.569	0.009
Root	Otu182	Ascomycota	Leotiomycetes	Helotiales	Lachnaceae	Lachnum	Lachnum sp.	Saprotroph		ACLE+ELSC+ELTR+FEBR+FESA+FETH+POAL+POPR+POST+TRSP	0.93	0.001
Root	Otu220	Ascomycota	Eurotiomycetes	Chaetothyriales	Herpotrichiellaceae	NA	Cladophialophora sp.	Saprotroph		ACLE+ACNE+FESA+FETH+POLE+POPR+POST+TRSP	0.836	0.001						27+28+29+30+31+32+33+34+35+36+39	0.848	0.001
Root	Otu2394	Ascomycota	Leotiomycetes	Helotiales	NA	Cadophora	Cadophora sp.	Saprotroph		ACNE+ELEL+ELSC+ELTR+FEBR+FESA+FETH+POAL+POLE+POPR+POST+TRSP	0.95	0.001
Root	Otu246	Basidiomycota	Agaricomycetes	Agaricales	Tricholomataceae	NA	Mycena sp.	Saprotroph		ACNE+FETH	0.7	0.001						27+28+29+30+31+32+33+37+39	0.632	0.021
Root	Otu260	Ascomycota	Eurotiomycetes	Chaetothyriales	Herpotrichiellaceae	NA	Cladophialophora sp.	Saprotroph		ACLE+ACNE+FETH+POST	0.862	0.004						27+28+29+30+31+32+33+34+39	0.8	0.009
Root	Otu262	Basidiomycota	Agaricomycetes	Geastrales	Sphaerobolaceae	Sphaerobolus	Sphaerobolus iowensis	Saprotroph						Cinnamon+Ruby+Teocali+Treasury	0.565	0.001
Root	Otu274	Ascomycota	Sordariomycetes	Xylariales	NA	Monosporascus	Monosporascus sp.	Pathotroph		ELEL	0.643	0.004		Avery	0.366	0.009		27+29+40	0.413	0.045
Root	Otu294	Ascomycota	Leotiomycetes	Helotiales	Hyaloscyphaceae	Cistella	Cistella sp.	Saprotroph		ELEL+ELSC+FEBR+FESA+FETH+POAL+POLE+POPR+TRSP	0.848	0.001						27+28+29+31+36+37+38+39+40	0.832	0.001
Root	Otu295	NA	NA	NA	NA	NA	uncultured fungus	Unknown		ELEL+ELSC+ELTR+FESA+POAL+POLE+POPR+POST+TRSP	0.701	0.001						29+31+33+34+37+38+39+40	0.726	0.003
Root	Otu309	NA	NA	NA	NA	NA	uncultured fungus	Unknown						Ruby+Treasury	0.49	0.001		28+30+31	0.493	0.029
Root	Otu313	NA	NA	NA	NA	NA	uncultured fungus	Unknown		ACLE+ELSC+ELTR+FEBR+FESA+FETH+POST+TRSP	0.836	0.001		Avery+Cinnamon+Ruby+Teocali+Treasury	0.811	0.002		27+28+29+30+31+32+33+34+35+36+37+39	0.818	0.004
Root	Otu349	Ascomycota	Leotiomycetes	NA	NA	Scytalidium	Scytalidium sp.	Saprotroph		ELEL	0.76	0.001		Avery	0.464	0.008		27	0.517	0.035
Root	Otu35	Ascomycota	Dothideomycetes	Pleosporales	Melanommataceae	Herpotrichia	Herpotrichia sp.	Pathotroph		FEBR+FESA+FETH+POAL+POLE+POPR+POST+TRSP	0.815	0.001
Root	Otu350	Ascomycota	Eurotiomycetes	Chaetothyriales	Cyphellophoraceae	Cyphellophora	Cyphellophora sp.	Saprotroph		ACLE+ACNE+ELSC+ELTR+FESA+FETH+POAL+POPR+POST	0.801	0.002		Avery+Cinnamon+HunterHill+Ruby+Teocali	0.785	0.002		27+28+29+30+31+32+34+35+36+37+38+39	0.785	0.046
Root	Otu351	Ascomycota	Leotiomycetes	Helotiales	Hyaloscyphaceae	Trichopezizella	Trichopezizella sp.	Saprotroph						Avery+HunterHill+Teocali	0.512	0.001
Root	Otu3530	Ascomycota	Leotiomycetes	Helotiales	Lachnaceae	Lachnum	Lachnum sp.	Saprotroph		ACLE+ELSC+FEBR+FESA+FETH+POST+TRSP	0.648	0.009		Cinnamon+Ruby	0.67	0.001		32+33+34+35+36+39	0.684	0.008
Root	Otu36	Ascomycota	Dothideomycetes	Pleosporales	Pleosporaceae	Alternaria	Alternaria chlamydosporigena	Pathotroph		ACNE+ELEL+ELSC+FEBR+FESA+FETH+POAL+POPR	0.819	0.005						27+28+29+30+31+35+37+38+39+40	0.841	0.001
Root	Otu360	NA	NA	NA	NA	NA	uncultured fungus	Unknown						Teocali	0.54	0.001
Root	Otu47	NA	NA	NA	NA	NA	uncultured fungus	Unknown		ACLE+FEBR+FESA+FETH+POAL+POPR+POST+TRSP	0.81	0.001						29+31+32+33+34+35+36+39+40	0.815	0.001
Root	Otu48	NA	NA	NA	NA	NA	uncultured fungus	Unknown		ACLE+FEBR+FESA+POAL+POLE+POPR+POST+TRSP	0.7	0.003		Cinnamon+HunterHill+Ruby+Teocali+Treasury	0.654	0.041		29+32+33+34+35+36+37+39+40	0.719	0.002
Root	Otu5	NA	NA	NA	NA	NA	uncultured fungus	Unknown		ELEL+ELTR+FEBR+FESA+POAL+POPR+POST+TRSP	0.733	0.006		Cinnamon+HunterHill+Ruby+Teocali+Treasury	0.707	0.016		30+31+32+33+34+35+37+39	0.759	0.001
Root	Otu5087	Ascomycota	Dothideomycetes	Pleosporales	Lindgomycetaceae	Clohesyomyces	Clohesyomyces sp.	Saprotroph						Avery+Cinnamon+HunterHill+Teocali+Treasury	0.761	0.005
Root	Otu52	NA	NA	NA	NA	NA	uncultured fungus	Unknown										28+29+30+31+32+33+34+35+36+37+39+40	0.953	0.001
Root	Otu53	Ascomycota	Sordariomycetes	Sordariales	Chaetomiaceae	Chaetomium	Chaetomium sp.	Saprotroph		ACLE+ELTR+FESA+POPR+POST	0.715	0.002						27+28+29+30+31+32+33+34	0.709	0.003
Root	Otu5439	Ascomycota	Leotiomycetes	Helotiales	NA	Cadophora	Cadophora sp.	Saprotroph		ELEL+ELTR+FEBR+FESA+FETH+POAL+POPR+POST+TRSP	0.861	0.002
Root	Otu566	Basidiomycota	Agaricomycetes	Geastrales	Sphaerobolaceae	Sphaerobolus	Sphaerobolus iowensis	Saprotroph						Cinnamon+Ruby+Treasury	0.516	0.008
Root	Otu582	NA	NA	NA	NA	NA	uncultured fungus	Unknown						Ruby	0.536	0.001
Root	Otu5939	Ascomycota	Leotiomycetes	Helotiales	Lachnaceae	Lachnum	Lachnum sp.	Saprotroph		ACLE+ACNE+FEBR+FESA+FETH+TRSP	0.84	0.001
Root	Otu5972	NA	NA	NA	NA	NA	uncultured fungus	Unknown		ACLE+ACNE+FETH+POST	0.616	0.002
Root	Otu65	NA	NA	NA	NA	NA	uncultured fungus	Unknown		ACLE+ACNE+ELSC+FEBR+FESA+FETH+POAL+POLE+POPR+POST+TRSP	0.886	0.001						28+29+30+31+32+33+34+35+36+37+39+40	0.875	0.001
Root	Otu668	Ascomycota	Sordariomycetes	Hypocreales	Niessliaceae	Niesslia	Niesslia aemula	Saprotroph		ELEL	0.644	0.004						27	0.541	0.023
Root	Otu7	Ascomycota	Dothideomycetes	Capnodiales	Cladosporiaceae	Cladosporium	Cladosporium herbarum	Saprotroph		ELEL+FETH+POLE	0.839	0.007
Root	Otu76	Ascomycota	Leotiomycetes	Helotiales	Lachnaceae	Lachnum	Lachnum sp.	Saprotroph		ACLE+ACNE+ELSC+ELTR+FEBR+FETH+POPR+POST+TRSP	0.84	0.006
Root	Otu77	NA	NA	NA	NA	NA	uncultured fungus	Unknown		ACLE+ACNE+POST	0.737	0.001						27+28+29+30+31+32+33+34+35+36	0.682	0.041
Root	Otu80	Ascomycota	Sordariomycetes	Xylariales	Microdochiaceae	Microdochium	Microdochium sp.	Pathotroph		ACLE+ACNE+ELEL+ELTR+POPR+POST	0.863	0.001						27+28+29+30+31+32+33	0.86	0.001
Root	Otu81	NA	NA	NA	NA	NA	uncultured fungus	Unknown		ACLE+FEBR+FETH+POAL+POLE+POPR+POST+TRSP	0.697	0.002
Root	Otu86	NA	NA	NA	NA	NA	uncultured fungus	Unknown		ACNE+ELEL+ELSC+ELTR+FEBR+FESA+FETH+POAL+POPR+POST+TRSP	0.916	0.001
